# Supplementary material for: Extensive patient-to-patient single nucleus transcriptome heterogeneity in pheochromocytomas and paragangliomas
Source: Front Oncol. 2022 Aug 15;12:965168. doi: 10.3389/fonc.2022.965168 (PMC9421253; doi:10.3389/fonc.2022.965168)
Supplement: Supplementary Table 1 — Clinical information and snRNAseq quality parameters of processed/analyzed samples. [file Table_1.xlsx]

## Sheet: Table_S1
'PPGL_' ID	Age	Date of operation	Mutation group	Mutation	Location	Metastatic	number of captured nuclei (after filtering)	gene count (after filtering)
66	51	2012	RET	C611Y	adrenal gland	no	7063	1697
100	48	2012	RET	C634R	adrenal gland	no	3602	3110
180	30	2013	RET	C611Y	adrenal gland	no	6829	2696
269	47	2012	RET	C818S	adrenal gland	no	6437	1658
370	71	2017	RET	C611Y	adrenal gland	no	3175	2113
373	32	2017	SDHB	exon3del	adrenal gland	yes	3836	767
77	28	1998	SDHB	exon3del	bladder	yes	3772	1916
92	21	1988	SDHB	N109H	retroperitoneal	no	6232	1916
313	31	2009	SDHB	IVS4+1G>A	retroperitoneal	no	5448	1171
266	15	2012	SDHB	R115*	mediastinal	no	1526	1419
227	25	2012	SDHB	C192R	mediastinal	no	2948	2111
	high
	low

## Sheet: Table_S2
Table2. Top50 differentially expressed markers of the 19 clusters in the complete, merged dataset
rank	Cluster_0	Cluster_1	Cluster_2	Cluster_3	Cluster_4	Cluster_5	Cluster_6	Cluster_7	Cluster_8	Cluster_9	Cluster_10	Cluster_11	Cluster_12	Cluster_13	Cluster_14	Cluster_15	Cluster_16	Cluster_17	Cluster_18	Cluster_19
1	CACNA2D3	CSMD3	ROBO1	TMEM132C	CNTNAP2	MRC1	LRFN5	GRAMD1B	HSP90AA1	IL1RAPL2	UNC5D	GRID2	CRISPLD2	LDB2	CD247	TIMP3	ITGAX	SLC35F1	NFATC2	LGR5
2	GPC6	AC021504.1	GPM6A	PCSK6	KCNIP4	SRGN	C5orf17	SCARB1	CTSB	ADAM23	DLGAP2	CACNA1E	PRKG1	FLT1	PRKCB	FLT1	SDS	SCN7A	EMP1	SOBP
3	USH2A	CNTNAP5	KCNQ5	LOXL2	NRG1	FMN1	SGCZ	ABTB2	STAB1	HMCN1	NAV3	SDK1	LHFPL6	CDH13	CCND3	ST6GALNAC3	SLC16A10	ANK3	AC109466.1	TMEM132C
4	AL033504.1	KCNH8	KCNQ1OT1	FAM135B	SLC38A11	CD163	CNTN4	CYP11B1	CSF2RA	NRXN1	TENM2	NEBL	PDGFRB	GRB10	BCL11B	PKHD1L1	TFRC	CDH19	KIRREL3	UNC5D
5	LINC01876	LINC02232	KCNH7	PDE3A	LRRTM4	SLC1A3	NAV3	CYP11A1	PALD1	CDH19	PCDH15	LRRTM3	CALD1	WWTR1	SKAP1	PTPRB	TTYH3	NRXN1	HMCN1	ASIC2
6	LINC02137	SLC35F3	NAV3	KIAA0513	GPC5	RAB31	KSR2	PAPSS2	SLCO2B1	KIRREL3	AC015522.1	RGS7	LAMA2	VWF	IKZF1	LDB2	UBASH3B	ALK	ZNF804B	AKAP12
7	FAM19A1	STRA6	KCND2	UNC13A	CACNA1A	F13A1	PTPRD	PSD3	AC008691.1	SLC35F1	LINGO2	SORCS3	CARMN	ANO2	RIPOR2	PLPP1	SLC43A2	NEGR1	ASAP2	APBA1
8	SAMD5	SNTG1	EGFLAM	ARHGAP42	RBFOX1	ACSL1	AC113414.1	FDX1	TBXAS1	SOX6	RALYL	CLSTN2	SERPINE1	INSR	PTPRC	EPAS1	TNFRSF1B	LINC00598	CREB5	SIK2
9	CHGA	AC104596.1	PPFIA2	FSTL4	PDE1C	NAMPT	TTTY14	SH3BP5	PLXDC2	CTNNA3	ZMAT4	LRRTM4	EPS8	PLPP3	ARHGAP15	SLCO2A1	EEPD1	XKR4	GINS3	ARFGEF3
10	CHRM3	PIEZO2	PCSK2	MTCL1	THSD7B	MSR1	ROBO1	MAPK4	ABR	ANXA1	KCNQ5	ABCC8	NR2F2-AS1	PITPNC1	ETS1	EMCN	GPR137B	AL845331.2	SEMA3C	CNTN4
11	EYA1	LINC01182	SYT1	FAM153C	ALK	CD83	DNAH14	SLC16A9	TRPM2	CDH6	KCNH7	ACVR1C	COL4A1	PLEKHG1	THEMIS	TACC1	TGFBI	KIAA1217	GLIS3	IQCJ-SCHIP1
12	AL117190.2	ADAMTS19	RALYL	PMEPA1	ROBO2	PDK4	KCNH7	CCBE1	PLAUR	PTPRZ1	GLCCI1	PNMT	IGFBP7	PTPRG	SLFN12L	PLPP3	MB21D2	ARHGEF26	SAMD4A	MAMDC2
13	AC112493.1	BRINP3	SRRM4	NDRG1	GRIK1	NR4A3	ZMAT4	DPP10	TNFRSF1B	XKR4	NLGN4Y	LINC01182	PDE1A	SLCO2A1	TNFAIP8	LIFR	ZNF331	AL139383.1	CDH19	ROBO1
14	AC124254.1	EPHA5	CTNNA2	TBL1X	KCNB2	CPM	CNIH3	TGFBR3	ADAP2	NKAIN3	TLL1	SUSD4	EBF2	MECOM	PRKCH	PLAT	MYO9B	SHISA9	CLIC4	SYN3
15	TSPYL2	MGAT4C	NLGN4Y	MIAT	DGKB	CD86	TENM2	SLIT2	GLUL	HS3ST3A1	MTMR7	GALNT13	EBF1	HSPG2	RHOH	HSPG2	FMNL2	IL1RAPL1	IL1RAPL2	BASP1
16	KCTD16	C7	PDE4D	GNA14	FAM189A1	DIRC3	NLGN4Y	LRMDA	MYO1F	CHST9	RBFOX1	NXPH1	RNF152	RASGRF2	ITK	KIAA1217	HPCAL1	SEMA3C	PLAT	GNAS
17	NTNG1	DSCAML1	GRIK1	SV2B	AC114316.2	RNF144B	PPFIA2	AOX1	LITAF	GINS3	LINC01266	KCNIP1	CCDC102B	COL4A1	CCDC88C	COL8A1	CMIP	GPM6B	AC008415.1	KCNQ5
18	EYA4	UNC5C	UTY	RYR2	RIMS1	NHSL1	DLC1	ATP1B3	PREX1	LINC01748	HDAC9	FRMPD4	ANO1	EMP1	SYTL3	SPRY1	DOCK4	PRIMA1	BACH2	GNG4
19	AC011287.1	DLGAP1	GLCCI1	RPH3AL	SORCS3	RASGEF1B	VLDLR-AS1	COBLL1	ZNF710	CASC15	LGR5	CNKSR3	RBPMS	CA2	TC2N	LNX1	LGMN	LINC01239	ERBB4	ANKH
20	CADM2	NKAIN3	STK33	SERGEF	SLC24A2	CD74	RYR2	FBXL7	C3	ASAP2	IQCJ-SCHIP1	VAT1L	ENPEP	MAGI1	CD96	CAVIN2	RAB7B	ROR1	ANXA2	CTNNAL1
21	OPRM1	PTPRO	FSIP2	DPP6	CHGB	SAT1	LINC02197	LINC01807	TBC1D22A	NLGN4X	GRID2	PLXNA4	COL4A2	NDRG1	CARD11	CA4	LITAF	PTPRZ1	P3H2	RYR2
22	BTG2	RELN	USP9Y	SYT2	DCLK1	SLC9A9	RHBDL3	MGST1	INPP5D	ENOX1	GFRA2	ANO4	UACA	EPAS1	PARP8	TEK	SIPA1L1	COL21A1	COBL	LHFPL6
23	RGS5	MEF2C-AS1	GFRA2	TMEM132D	MAST4	SLCO2B1	C8orf34	ERN1	SFMBT2	CSMD1	CTNNA2	GRIP1	FN1	COL4A2	PIP4K2A	SNED1	RAPGEF1	LRRC7	IL1RAP	BEND7
24	DLK1	LINC01515	HDAC9	TTC39C	GABRG3	TBXAS1	SYN2	PDGFD	TTYH3	LRRC7	GPM6A	NRG1	RCAN2	ETS1	FYN	SEC14L1	PLAUR	ST6GALNAC5	ADAM23	PDE4D
25	EIF4A3	SLIT3	PDE10A	SRRM2	GRIN2A	AC100849.1	AP002075.1	CALN1	CSF1R	COL28A1	ANK3	LRP1B	HEYL	KIAA1217	BCL2	NOSTRIN	MRC2	GINS3	PDGFA	SGCZ
26	FGF14	GRIA2	KCNK9	PTPRN	PRUNE2	LGMN	SOBP	SOAT1	DOCK4	FRAS1	SRRM4	FRAS1	CRIM1	PLXNA2	PRKCQ	PTPRG	RAB31	GRIK3	NRXN1	DPP6
27	STARD4-AS1	RET	PCDH15	IQSEC3	BMPR1B	SMAP2	NSF	DNER	SLC43A2	COL5A2	KCND2	RGS7BP	MIR4435-2HG	PLPP1	P2RY8	NFIB	ANKH	FRMD5	DENND2A	FAM126A
28	ASTN1	SYNDIG1	MAGI2	CACNA1C	PTPRK	CSGALNACT1	IGF2BP3	HSD3B2	FAM20C	IGFBP7	TTTY14	BICC1	SEMA5A	EPB41L4A	CELF2	KALRN	PRKAG2	PAPPA	NFATC1	PTPRK
29	CHGB	ASTN2	KSR2	MEG3	KCND2	PDGFC	NRG3	RBM47	MERTK	CYP7B1	SPOCK1	LINGO2	ATP10A	AC002070.1	AOAH	HIF3A	RUNX1	LINC02240	COL12A1	KCNIP4
30	NCKAP5	AC073050.1	SERPINB9	ZNF536	ADCY2	MCTP1	NOL4	ADGRL3	AP1B1	NEGR1	SYT1	PTCHD1-AS	CLMN	PLVAP	SAMD3	MEIS2	PSAP	NAALADL2	TGFB2	MAP7
31	CDC42EP4	PCDH9	SLC35F3	SLCO5A1	AP005328.1	B4GALT1	PRTG	PRKG1	B4GALT1	GRIK2	AC093523.1	SPOCK1	TNC	PECAM1	IL7R	ANO2	CSF2RA	COL28A1	PMEPA1	KCNH7
32	KCNB2	COL4A5	HAND2	GEM	AC120193.1	TLR2	ZNF804A	FLNB	PIK3R5	NFATC2	ADAMTS6	SGCD	COL18A1	RGCC	STK10	ADGRL4	SH2B3	ARAP2	CD44	KAZN
33	RET	AC011287.1	LINC01515	CCDC6	ROBO1	SAMSN1	USP9Y	SEMA6A	ST6GAL1	PCDH7	TANC2	ZBTB16	COL6A2	PRKCH	RCSD1	KCNIP4	TYMP	CASC15	ANXA1	CTNNA2
34	LINC01725	COL22A1	FGF12	APCDD1L	GRIA4	EMILIN2	CNTN1	C2CD2	SAT1	ITGA1	STXBP5-AS1	DGKB	NOTCH3	PTPRB	GRAP2	CNN3	UST	ARHGAP24	MAP4	STXBP1
35	LINC00923	PLCXD3	PHACTR1	PVT1	PENK	CTSB	TENM1	MAP3K15	C22orf34	INSC	ZNF804A	DLG2	PLCL1	ITPRIP	SEMA4D	PLEKHG1	GNA12	ASAP2	XKR4	PDLIM3
36	LRTM1	ATP2B2	KCNT2	PRUNE2	FSTL5	NLRP3	ADAMTS19	FARP1	CIITA	AC099792.1	NMNAT2	USH2A	COL25A1	NOX4	LINC01934	CD9	ABR	COBL	CASC15	NXPH1
37	SLC16A12	RNF175	FAM168A	AC011476.3	FHOD3	MERTK	UTY	MAP3K5	KCNQ3	PTPN14	SOBP	ATP1B1	ACTA2	MYO1E	CDC42SE2	ADGRF5	JARID2	KLHL29	ENOX1	LONRF2
38	PDE1C	GRID1	FAM135B	SLC7A5	GRM7	JDP2	DOCK3	DUSP16	MYO9B	ZNF804B	PCDH9	LINC01876	SULF1	ST6GALNAC3	RASA3	DHRS3	RAB20	PKN2-AS1	PLA2G4A	2011-03-01
39	PROX1	SLC6A2	GPR155	SLC18A2	PLCB4	AOAH	AC010894.3	ABLIM1	CTSZ	IL1RAP	FGF12	SMOC1	ADAMTS1	DOCK9	ITGAL	IGFBP5	ITPKB	GLI3	NUDT4	PDE3A
40	RBFOX1	ICA1	CDH10	NCKAP5	KCNT2	IQGAP2	SNAP91	PLCG2	SH2B3	IL1RAPL1	CNTN1	CDC42EP4	PTPRG	ARHGAP29	ADAM19	DNASE1L3	SDC2	ABCA8	FNDC1	SNAP25
41	ARC	HS6ST3	PCBP3	CLSTN3	SORCS1	FCGR2A	KCNQ1OT1	ALAS1	HMOX1	ADGRB3	DEPTOR	SHISA9	MYH11	TIMP3	ANKRD44	BTNL9	CABLES1	KIRREL3	CYP27C1	TMEM132D
42	MIR2052HG	CA10	CDH12	TRAPPC9	SEMA6D	CD163L1	STAC	LUZP2	EPHB2	COL12A1	AC008537.1	LDLRAD4	HIP1	KALRN	IKZF3	CALCRL	AC009093.2	BMS1P14	SYNPR	CDH12
43	AL499616.1	CACNA1B	CACNA1C	PAM	ERC2	PLXDC2	KCNQ5	PRKAR2B	DOCK2	SEMA3C	CACNB2	RELN	CYTOR	DYSF	AKNA	SPARCL1	VAV2	CHL1	CTNNA3	TCERG1L
44	SEMA6D	SPOCK3	ZMAT4	ZDBF2	MYRIP	C5AR1	NLGN4X	SLC23A2	AXL	SAMD4A	EGFLAM	CNKSR2	MSC-AS1	RAPGEF5	RUNX1	PLVAP	ELL	FOXO1	PGM2L1	CCDC6
45	FAM163A	NCAM2	EPHA6	DLG5	DCC	RAB20	NMNAT2	NPC1	ITGA9	BACH2	HCN1	TNR	COL5A3	EGFL7	CDC14A	SHANK3	SAT1	SAMHD1	LMNA	NCKAP5
46	GCH1	ERBB4	C2CD6	SIK2	USH2A	DOCK2	KCND2	PDZRN3	CHST11	COBL	VSNL1	ESRRG	GUCY1A2	SHANK3	CHST11	AC002070.1	MITF	RALGPS2	CDH6	ANK3
47	SNTG1	THSD7A	CNTN1	EPB41L3	AC019197.1	RUNX1	RALYL	ABCC3	AC074327.1	VCL	AEBP2	PLCL1	MSRB3	JAG1	ZNF831	VWF	RASA3	TMEM71	TMEM71	PCBP3
48	PWRN1	GREB1L	LARGE1	LINC02055	GREB1L	ELMO1	TLL1	PLD1	S100Z	PRICKLE2	CNTNAP4	NDRG4	ADGRF5	SORBS1	ZFP36L2	GALNT18	PFKFB3	C10orf90	RFX2	EPB41L3
49	DBH	ZNF365	VWA5B2	AL117190.1	NBEA	RBM47	CCSER1	PGAP1	RAB20	PLA2G4A	DLG1	PCDH7	FAT1	KCNN3	MBNL1	TGFBR2	FAM107B	GRIA1	BCL2	GFPT1
50	RGS16	HCN1	GNA14	ZNF516	NEBL	CELF2	MKX	DHCR24	FRMD4A	ERBB4	SORBS2	TBC1D8	MICAL2	CPNE5	PITPNC1	ZBTB16	PPARD	AKAP12	COL15A1	HRK

## Sheet: Table_S3
Table3. Top50 differentially expressed markers of the tumor cell sub-clusters
rank	Cluster_0	Cluster_1	Cluster_2	Cluster_3	Cluster_4	Cluster_5	Cluster_6	Cluster_7
1	INSR	CRISPLD2	AC109466.1	LRRTM4	PKHD1L1	CSMD1	ANK3	DPP6
2	GRB10	PDGFRB	HMCN1	ANXA1	CA4	PKN2-AS1	ALK	FGF14
3	RAPGEF1	CARMN	NFATC2	ADGRB3	KCNIP4	ZNF804B	SCN7A	CCSER1
4	VWF	RNF152	KIRREL3	XKR4	LIFR	AL390957.1	LINC00598	CTNNA2
5	LDB2	SLIT3	AC008415.1	KCNH8	CAVIN2	FRMD5	PPP2R2B	RBFOX1
6	CA2	PDE1A	IL1RAPL2	PCDH9	TIMP3	SHISA9	ST6GALNAC5	SYT1
7	KCNQ1	ENPEP	FNDC1	AQP4-AS1	FKBP5	KIRREL3	PAPPA	RALYL
8	ANO2	PRKG1	AKAP6	NLGN4X	THSD4	AP002991.1	SHISA9	KCNQ5
9	CDH13	CCDC102B	ABTB2	ARHGAP15	TACC1	LINC02240	AL139383.1	RIMBP2
10	RASGRF2	EBF2	CDH6	NRXN1	PLAT	SYNPR	NLGN1	RYR2
11	KCNN3	LHFPL6	ENOX1	SLC35F1	MEIS2	HDAC2-AS2	AL845331.2	PTPRN2
12	P2RY8	PLCL1	SYNPR	DST	EMCN	NEGR1	GRIA1	MEG3
13	MECOM	GEM	CREB5	ASTN2	HIF3A	ALK	ARAP2	CACNA2D3
14	PITPNC1	EBF1	ERBB4	NKAIN2	ARHGAP26	PTPRZ1	LINC01239	FAM155A
15	PLXNA2	TNC	SPHKAP	HS3ST3A1	EPAS1	NAV2	NEGR1	EML5
16	WWTR1	HEYL	SAMD4A	CHST9	DNASE1L3	LINC01505	C10orf90	PCSK2
17	NDRG1	LAMA2	PLA2G4A	GRIK3	TEK	ADAM23	ARHGEF26	MIAT
18	PLPP3	NOTCH3	ZNF804B	NKAIN3	GALNT18	IKZF2	LRP1B	RIMS2
19	FLT1	EPS8	TRPM3	CDH19	SNED1	CTNNA3	LINC02240	SRRM4
20	MAGI1	SLCO3A1	IL1RAP	AC008056.1	ZBTB16	PLCE1	LSAMP	CNTN1
21	NOX4	NR2F2-AS1	BACH2	NRXN3	PTPRB	SUGCT	NCAM1	MYT1L
22	SLCO2A1	COL6A2	PCDH7	MDGA2	LNX1	KCNMA1	ANK2	PRUNE2
23	TCF4	ATP10A	TGFB2	GRIK2	SPRY1	AC026316.5	GAS7	DBH
24	CPNE5	MICAL2	ADAM23	CTGF	ST6GALNAC3	GAS7	COL21A1	RGS7
25	PLCB1	CALD1	GPR149	IL1RAPL2	MYRIP	CSMD2	GPM6B	CACNA1D
26	DOCK4	ACTA2	LRRC4C	DAB1	KIAA1211L	DPP10	RALGPS2	ADAMTS19
27	RASGRP3	ANO1	GALNT17	SCN7A	SRGN	LINC01239	PRIMA1	UNC5C
28	KCNK5	CLMN	HS6ST3	SAMD5	FLT1	KLHL29	ABCA6	PCLO
29	PDGFD	COL25A1	PDE4DIP	EFNA5	SEC14L1	PTPRJ	ZNF536	ROBO1
30	HECW2	FRY	SOX6	LRRC7	ITGA9	ARHGAP24	SLC35F1	FAM163A
31	DOCK9	EPHA3	GPC6	LMO3	CEACAM1	LRRC7	ROR1	PPFIA2
32	PRKCH	CCDC3	PDZRN3	PTPRZ1	DHRS3	ZNF804A	GRIK3	CACNB2
33	GRAMD1B	RCAN2	AGAP1	LINC01748	B4GALT1	NCAM1	SAMHD1	SLC35F3
34	FLI1	DCLK1	XYLT1	CHL1	MGAT4A	U91319.1	CFAP61	TMEM132C
35	DYSF	GLI2	CD44	CAB39L	IL4R	NKAIN3	IQGAP2	SLC24A2
36	PECAM1	COL5A3	P3H2	SOX6	CD9	ADAMTSL1	U91319.1	FMN2
37	IVNS1ABP	PLXDC1	FRAS1	HUNK	BAIAP2	LRRC4C	INPP5F	UNC79
38	AC002070.1	FAT1	SEMA3C	KANK1	AC007100.1	ZNF536	LINC01608	HDAC9
39	PTPRE	CACNA1C	COBL	RBMS3-AS2	RASIP1	CDH6	FRMD5	MAGI2
40	PDE4D	COL6A3	GINS3	CADM2	HYAL2	SORCS1	HAND2-AS1	AGBL4
41	PLD1	FN1	DOCK8	HS6ST3	CHRM3	CYP27C1	DGKB	SLC18A1
42	EPB41L4A	PDE3A	ANXA2	LPAR1	PTPRM	RASGEF1C	ALDH1A1	SNAP91
43	EGFL7	SULF1	CADM1	CREB5	EML1	SLC35F1	TMEM178B	PCBP3
44	MCF2L	MSC-AS1	GLIS3	AC098829.1	NOSTRIN	MACROD2	BMS1P14	DOCK3
45	CDK17	MYH11	MACROD2	ADAM23	PPP1R16B	SHC4	TRIM9	GNG4
46	PCDH17	TBX2	HS3ST3A1	CTNNAL1	LIMCH1	SGCD	MOXD1	VWA5B2
47	RGCC	GUCY1A2	CADM2	ABCA8	CCDC85A	HMCN1	ADGRG6	EML6
48	SHANK3	UACA	SORCS1	COL5A2	PCAT19	ARHGEF26	ABCA8	PCDH15
49	PODXL	EDNRA	PLEKHA5	ACSBG1	GFOD1	CHST9	IL1RAPL1	TH
50	EFNB2	COL1A1	CYP27C1	AC010127.1	KLF7	FHDC1	RND3	SLC18A2

## Sheet: Table_S4
Table4. Differentially expressed markers of the of mutation groups based on the tumor cells
rank	RET-NE	SDHB-NE
1	RET	NAV3
2	SNTG1	KCNH7
3	USH2A	UTY
4	CSMD3	TBL1X
5	LRRTM4	PHACTR1
6	MGAT4C	KCNQ5
7	KCNQ3	GNA14
8	LINC01182	CACNA1C
9	CHRM3	TMEM132C
10	PDE1C	FGF12
11	SLIT3	NLGN4Y
12	JAKMIP1	TTTY14
13	PLCL1	PDE4D
14	STRA6	GPM6A
15	AC011287.1	KCNQ1OT1
16	CACNA2D3	PCDH15
17	CACNA1B	CNTN4
18	AL033504.1	NEAT1
19	SAMD5	SH3RF3
20	PTPRO	KSR2
21	OPRM1	NRXN1
22	CNTNAP5	TENM2
23	DLGAP1	USP9Y
24	LINC02137	ARHGAP42
25	AC124254.1	IQCJ-SCHIP1
26	AC104596.1	TBC1D4
27	KCNB2	FAM135B
28	LINC01725	FSTL4
29	DMD	KIAA0513
30	TSHZ2	SLC2A3
31	EBF1	GEM
32	LINC02232	UNC5D
33	AC021504.1	ATP8B1
34	ADAMTS9-AS2	ADAM23
35	MIR2052HG	GLCCI1
36	GPC6	ZNF536
37	PWRN1	ZMAT4
38	EYA1	PDE3A
39	MAST4	RALYL
40	SORCS1	FNDC3B
41	NKAIN3	EPB41L3
42	CNKSR3	PMEPA1
43	THSD7A	PDE10A
44	CDH4	ROBO1
45	FAM19A1	XYLT1
46	NAV1	ST3GAL6
47	ESRRG	KCND2
48	NTRK3	RAB7A
49	CREB5	LRMDA
50	ARHGAP26	RYR2
51	FHOD3	LRRC4B
52	RELN	LARGE1
53	ARHGAP22	AC008537.1
54	AP005328.1	PDS5B
55	ASTN1	SOBP
56	KCNIP1	MYO1D
57	DSCAML1	DPP6
58	SUSD4	CUX1
59	BMPR1B	DGKI
60	GDAP1	APBA1
61	NEBL	TANC2
62	RPH3A	LINGO2
63	KCTD16	MTCL1
64	ROBO2	RNF152
65	ASTN2	DLG1
66	CDH11	PARD3
67	SORCS3	CDC14B
68	RGS5	DEPTOR
69	KCNAB1	FRMD5
70	PLXNA4	MSI2
71	CLSTN2	ZNF516
72	EYA4	EPHA3
73	GREB1L	RAPGEF4
74	ZNF365	FAM126A
75	LINC01876	CTNNA2
76	SPOCK3	SRRM4
77	NHS	FYN
78	KCNH8	CCDC6
79	C7	SAMD12
80	SYNPO2	EIF2AK3
81	CSGALNACT1	CLSTN3
82	GRIA3	KCNN3
83	GDNF-AS1	PTPRD
84	PIEZO2	NTNG2
85	GALR1	FIRRE
86	CHST15	SLC16A10
87	RGS16	NRG3
88	RAB27B	FMNL2
89	AC098829.1	CTNNAL1
90	CHGA	NLGN4X
91	MPPED2	ADGRV1
92	ADGRL3	KANK1
93	CYB561	SERGEF
94	CDC42EP4	MICAL3
95	TRHDE	GOLGB1
96	CNTN3	ANKRD11
97	COLGALT2	METTL9
98	NAV2	SRRM2
99	NRP1	TLL1
100	LRRTM3	STAT3

## Sheet: Table_S5
Table5. Genes of the 10 metaprograms identified in the tumor cells
	factor_1	factor_2	factor_3	factor_4	factor_5	factor_6	factor_7	factor_8	factor_9	factor_10
1	RALYL	CHGB	MALAT1	RYR2	MALAT1	DIAPH3	LIX1-AS1	MALAT1	PDE10A	MALAT1
2	CCSER1	NRG1	CCSER1	MALAT1	CACNA2D3	BRIP1	CFAP70	RALYL	GNAS	DPP6
3	BMPR1B	MALAT1	FGF14	CCSER1	FGF14	HELLS	AEBP2	CCSER1	FAM163A	HDAC9
4	ROBO1	UNC5C	ADAMTS19	ZNF365	CHGB	CENPP	PXDNL	ROBO1	MALAT1	CTNNA2
5	KCNQ5	KCNB2	CACNA2D3	LINC01182	SORCS1	FANCA	LINC02062	KCNQ5	NEAT1	DGKB
6	CACNA2D3	KCNIP4	CHGB	NEAT1	CHRM3	ATAD2	NUP210L	RBFOX1	ARFGEF3	KCNQ5
7	FGF14	HDAC9	RALYL	CNTNAP5	NRXN3	PRIM2	KLRD1	SYT1	DPP6	GLCCI1
8	PPFIA2	NTNG1	ROBO1	CACNA2D3	RBFOX1	RFC3	AC025159.1	CTNNA2	MEG3	CACNA1C
9	DLG1	PRKD1	HDAC9	FGF14	IGF1R	ZGRF1	GDAP1	SLC35F3	CTNNAL1	PDE4D
10	ADAMTS19	RBFOX1	CADM2	KCNH8	USH2A	CENPK	DNAJC9	PRUNE2	PAM	RALYL
11	LSAMP	RORA	PCSK2	RGS7	JAKMIP1	DTL	AC008467.1	NRG1	XYLT1	NEAT1
12	FGF12	FHOD3	LDLRAD4	AC011287.1	RGS5	CENPU	AL390957.1	SORBS2	SLC18A2	RORA
13	PCDH9	BMPR1B	MAGI2	AC104596.1	KCNB2	FANCI	IL34	KCNIP4	SIK2	SLC18A1
14	ROBO2	ROBO2	BMPR1B	GRID1	STRA6	EZH2	TMEM232	NRG3	MEG8	CACNB2
15	MAGI2	SLC4A10	TSHZ2	SLC35F3	OPRM1	FAM111B	C5orf66	CACNA1C	ZNF536	SIK2
16	UNC5C	SLC24A2	FKBP5	PDE4B	UNC5C	MELK	AC138627.1	DLG2	FNDC3A	DLC1
17	SORBS2	MAST4	PPFIA2	NEBL	PDE10A	RAD51AP1	SPDYA	CACNA2D3	FP671120.1	ELMO1
18	GRIK2	PRKN	MAP3K5	DPH6-DT	RET	CENPI	MIR2052HG	NRXN1	TTC39C	CNTN1
19	RBFOX1	CACNA1C	KCNH5	LRRTM3	SLIT3	MMS22L	LINC02340	GRIP1	IGF1R	PDE10A
20	MAGI1	DLG2	LRRC4C	AC098829.1	CREB5	POLQ	AC120193.1	NEAT1	LONRF2	MAGI2
21	EGFLAM	EPB41L3	CDH2	FTX	CHGA	WDR62	AC092813.1	SOX5	KCNMA1	PTPRN2
22	ANO4	DLC1	EML5	MIR2052HG	FHOD3	AC016205.1	FAM184B	GALNT18	FP236383.1	CUX1
23	EML5	FGF14	RGS7	PCDH9	GPC6	ATAD5	SUCLA2	SRRM4	NRXN3	MSI2
24	AFF3	DGKI	ROBO2	SLIT3	FAM155A	CHAF1A	AC004949.1	RIMBP2	NCKAP5	PCSK2
25	AC092691.1	MAP3K5	SYT1	ADGRL3	AC124254.1	ZNF367	SNX31	LINGO2	NR4A1	PPP1R9A
26	PLCB1	VLDLR-AS1	DLG2	GDAP1	KCNQ3	POLA1	AC079447.1	ZBTB20	TH	GNAS
27	DLC1	ANK3	RBFOX1	NOS1AP	SNTG1	BRCA1	DUOX1	TMEM132C	PDE3A	TBL1X
28	VAT1L	ROBO1	ADAMTS9-AS2	CTNNA3	ROBO2	LINC01572	SLC6A13	PTPRK	GEM	FAM155A
29	CNTN1	RAPGEF4	SYN2	LINC01725	TSHZ2	GLYATL2	AC024901.1	AC008014.1	PTPRN2	NRG1
30	ALCAM	DCLK1	VAT1L	STRA6	ADAMTS9-AS2	BRCA2	NFE2L3	KCNQ1OT1	CHGB	RYR2
31	GRIP1	PRR16	FHOD3	RET	NAV2	SYNE2	LINC01588	ANK3	RIMBP2	AUTS2
32	KCNH5	ADCY2	CTNNA2	SGCD	CDH4	NCAPG	DRAIC	DGKB	ZNF331	PCLO
33	NRG1	PLCB1	SNTG1	RNLS	TMEM132D	CEP128	OLMALINC	GRIA4	UNC13A	SYT1
34	GRID2	ETV1	ALCAM	ASTN2	PRKN	KIF15	DYSF	SLC4A10	NR4A2	NAV3
35	MYO1D	SCG2	ARHGEF3	RELN	MEG8	WDR76	LINC00534	DLC1	TRAPPC9	SLC35F3
36	HCN1	ANK2	EGFLAM	NRP1	DMD	NUSAP1	SLC10A1	LDLRAD4	LINC00473	EGFLAM
37	KCNH7	CCSER1	UNC5C	DMD	DPP6	CDC45	POLN	BABAM2	MSI2	GRK5
38	MACROD2	PDE1C	AC008591.1	ROBO2	MEG3	NSD2	AP003063.1	XYLT1	RYR2	NRXN1
39	PCSK2	UNC5D	CACNA1D	UBA6-AS1	NRG3	LAMA3	LINC02389	FTX	CACNA1C	EPB41L3
40	GRID1	SLC38A11	FAM155A	JAKMIP1	CHST15	POLE	COL14A1	HDAC9	HOMER1	SRRM4
41	PCDH15	LINC02232	GREB1L	LINC00894	DLG2	APOLD1	AL160290.2	MSI2	GCH1	MIAT
42	NAV3	TMEM132D	CLSTN2	AC124254.1	EML5	AP001347.1	COL21A1	FAM155A	ANKRD11	XYLT1
43	SPTBN1	ELAVL4	ZBTB20	PLCL1	MIR646HG	CENPF	LINC01933	TBL1X	ZDBF2	KCNQ1OT1
44	GALNT13	GRM7	STAC	HDAC9	SAMD5	VRK1	AC078923.1	RAPGEF4	TENT5A	PRUNE2
45	ITPR1	PCDH9	MAGI1	KCNIP1	AL033504.1	CEP152	MSH4	PCDH15	FMNL2	ST18
46	TENM2	NRXN3	SDK1	EML6	HDAC9	ZNF730	RFX3-AS1	NELL2	GAB2	RBFOX1
47	AC015522.1	SORCS1	SLC24A2	DSCAML1	RYR2	AC091057.6	CACNB4	DPP6	IRS2	RGS7
48	GPM6A	SDK1	NLGN1	CACNB2	CACNA1B	UHRF1	AC103770.1	ROR2	CDC14B	DOCK4
49	FRMD4B	CACNA1A	SGCD	DIP2C	DLK1	POLA2	AC104806.2	FHIT	USP36	PCDH15
50	PLCB4	CREB5	DPP6	LINC02232	LINC01725	LIG1	LINC02341	AC093523.1	AUTS2	TENM3
